# Supplementary material for: Effects of resistant dextrin on glycemic traits: a systematic review and meta-analysis of randomized controlled trials
Source: Nutr J. 2026 Mar 5;25:45. doi: 10.1186/s12937-026-01292-z (PMC13072545; doi:10.1186/s12937-026-01292-z)
Supplement: Supplementary file 1 — Supplementary Material 1 [file 12937_2026_1292_MOESM1_ESM.zip › Supplementary table 3 List of excluded literature by full text assessing.xlsx]

## Sheet: Sheet1
Literature type	Author	Year	Title	Source	Reason for exclusion
Journal Article	B. W. Wolf; L. L. Bauer; G. C. Fahey	1999	Effects of chemical modification on in vitro rate and extent of food starch digestion: An attempt to discover a slowly digested starch	Journal of Agricultural and Food Chemistry	No relevant data.
Journal Article	B. W. Wolf; T. M. S. Wolever; C. Bolognesi; B. A. Zinker; K. A. Garleb	2001	Glycemic response of a rapidly digested starch is not affected by the addition of an indigestible dextrin in humans	Nutrition Journal	Postprandial glycemic data only
Journal Article	S. Vainio	2002	Dynamic association of human insulin receptor with lipid rafts in cells lacking caveolae	EMBO Reports	No relevant data.
Journal Article	T. Goda; Y. Kajiya; K. Suruga; H. Tagami; G. Livesey	2006	Availability, fermentability, and energy value of resistant maltodextrin: modeling of short-term indirect calorimetric measurements in healthy adults	American Journal of Clinical Nutrition	Postprandial glycemic data only
Journal Article	S. Ito; N. Kusaba; K. Kawamura; M. Ikeguchi; K. Takagaki; Y. Toh; K. Tsuji	2006	Effects of powdered drink containing indigestible dextrin and young barley leaf powder on postprandial blood glucose level	Japanese Pharmacology and Therapeutics	Postprandial glycemic data only
Journal Article	N. Hayashi; H. Oga; Y. Kishimoto; H. Tagami	2006	Effects of resistant hydrogenated starch hydrolysate on postprandial blood glucose levels	Journal of Japanese Society of Nutrition and Food Science	Postprandial glycemic data only
Conference Proceedings	D. T. Gordon	2006	The effects of resistant maltodextrin on blood glucose, insulin and triacylglyceride levels, and fat accumulation after meal feeding in humans	Dietary Fibre 2006 - Multifunctional Complex of Components Conference	Postprandial glycemic data only
Journal Article	R. Quezada-Calvillo; C. C. Robayo-Torres; A. R. Opekun; P. Sen; Z. Ao; B. R. Hamaker; A. Quaroni; G. D. Brayer; S. Wattler; M. C. Nehls; E. E. Sterchi; B. L. Nichols	2007	Contribution of mucosal maltase-glucoamylase activities to mouse small intestinal starch alpha-glucogenesis	J Nutr	No relevant data.
Book Section	D. T. Gordon	2007	The effects of resistant maltodextrin on blood glucose, insulin and triacylglyceride levels, and fat accumulation after meal feeding in humans	Dietary Fibre Components and Functions	Postprandial glycemic data only
Journal Article	Y. Watanabe; Y. Makino; K. Omichi	2008	Donor substrate specificity of 4-α-gucanotransferase of porcine liver glycogen debranching enzyme and complementary action to glycogen phosphorylase on debranching	Journal of Biochemistry	No relevant data.
Journal Article	A. Saiki; M. Kettoku; M. Arima; K. Zembutsu; I. Takehara; I. Fukuhara	2008	Effects of the black tea beverage supplemented with indigestible dextrin on the postprandial blood glucose level and safety evaluation of long-term or excessive intake of the beverage	Japanese Pharmacology and Therapeutics	Non-english
Journal Article	A. Saiki; M. Kettoku; M. Arima; K. Zembutsu; I. Takehara; I. Fukuhara	2008	Effects of the coffee beverage supplemented with indigestible dextrin on the postprandial blood glucose level and safety evaluation of long-term or excessive intake of the beverage	Japanese Pharmacology and Therapeutics	Non-english
Clinical Registration	-	2009	Reduction of the Dietary Glycemic Index (GI) by L-Arabinose and Indigestible Dextrin	https://clinicaltrials.gov/show/NCT01039662	Clinical regristration only, no relevant data available on the Clinical registry.
Book Section	S. S. Cho; I. L. Case	2009	Nutriose® (resistant dextrin) in satiety control	Weight Control and Slimming Ingredients in Food Technology	No relevant data.
Conference Proceedings	C. Lefranc-Millot; D. Wils; L. Deremaux; V. Macioce; M. H. Saniez-Degrave	2009	NUTRIOSE®, more than just a soluble fibre	4th International Dietary Fibre Conference	No relevant data.
Conference Proceedings	G. Livesey; H. Tagami	2009	The significant impact of a low viscous fibre on glycaemic response	4th International Dietary Fibre Conference	No relevant data.
Journal Article	Y. Kishimoto; N. Hayashi; T. Yamada; K. Yuba; K. Yamamoto	2009	Favorable effect of resistant maltodextrin on postprandial blood glucose, insulin and triglyceride levels	Japanese Pharmacology and Therapeutics	Postprandial glycemic data only
Clinical Registration	-	2010	Effects of indigestible dextrin on postprandial glucose level ,lipid value and incretin secretion in healty subjects and type 2 diabetic patients	https://trialsearch.who.int/Trial2.aspx?TrialID=JPRN-UMIN000003186	Clinical regristration only, no relevant data available on the Clinical registry.
Book Section	C. Lefranc-Millot; D. Wils; L. Deremaux; V. Macioce; M. H. Saniez-Degrave	2010	NUTRIOSE®, more than just a soluble fibre	Dietary Fibre: New Frontiers for Food and Health	Multiple report.
Book Section	G. Livesey; H. Tagami	2010	The significant impact of a low viscous fibre on glycaemic response	Dietary Fibre: New Frontiers for Food and Health	Postpradial glycemic data only.
Journal Article	C. Lefranc-Millot; S. Li; L. Guérin-Deremaux; M. Pochat; D. Wils; C. Reifer; L. Miller	2011	Supplementation with a soluble dietary fiber, nutriose®, improves insulin resistance and determinants of metabolic syndrome in overweight men	Journal of Diabetes	Multiple report.
Journal Article	J.-A. Nazare; V. Sauvinet; S. Normand; L. Guerin-Deremaux; L. Gabert; M. Desage; D. Wils; M. Laville	2011	Impact of a Resistant Dextrin with a Prolonged Oxidation Pattern on Day-Long Ghrelin Profile	Journal of the American College of Nutrition	Postprandial glycemic and satiety data only
Government file	-	2011	Scientific Opinion on the substantiation of health claims related to resistant maltodextrin and reduction of post-prandial glycaemic responses (ID 796), maintenance of normal blood LDL-cholesterol concentrations (ID 2927), maintenance of normal (fasting) blood concentrations of triglycerides (ID 2927) and changes in bowel function (ID 797) pursuant to Article 13(1) of Regulation (EC) No 1924/20061	ESFA	Postprandial glycemic data only
Journal Article	P. Monsivais; B. E. Carter; M. Christiansen; M. M. Perrigue; A. Drewnowski	2011	Soluble fiber dextrin enhances the satiating power of beverages	Appetite	Satiety data only
Journal Article	L. Guerin-Deremaux; M. Pochat; C. Reifer; D. Wils; S. Cho; L. E. Miller	2011	The soluble fiber NUTRIOSE induces a dose-dependent beneficial impact on satiety over time in humans	Nutrition Research	Satiety data only
Clinical Registration	-	2012	The effect of resistant starch and nutriose FM06 supplementation in type 2 diabetes	https://trialsearch.who.int/Trial2.aspx?TrialID=IRCT201110293253N5	Clinical regristration only, no relevant data available on the Clinical registry.
Government file	-	2012	GRN000436 resistant dextrin	FDA	No relevant data.
Journal Article	G. R. Feguri; P. R. Lima; A. M. Lopes; A. Roledo; M. Marchese; M. Trevisan; H. Ahmad; B. B. Freitas; J. E. Aguilar-Nascimento	2012	Clinical and metabolic results of fasting abbreviation with carbohydrates in coronary artery bypass graft surgery	Rev Bras Cir Cardiovasc	No relevant data.
Journal Article	M. Stark; J. Lukaszuk; A. Prawitz; A. Salacinski	2012	Protein timing and its effects on muscular hypertrophy and strength in individuals engaged in weight-training	J Int Soc Sports Nutr	No relevant data.
Book Section	D. T. Gordon	2012	Essentiality and Beneficial Physiological Effects of Dietary Fiber: Resistant Maltodextrin: A Case Study	Dietary Fiber and Health	Non-RCT
Journal Article	K. Suzuki; T. Maruyama; Y. Kowatari; H. Shimada; Y. Shimizu	2013	Effect of vinegar drink containing indigestible dextrin and mixed herbal extract on postprandial blood glucose level: A randomized double blind cross-over study	Japanese Pharmacology and Therapeutics	Non-english
Government file	-	2014	Scientific Opinion on the substantiation of a health claim related to non digestible carbohydrates	ESFA	No relevant data.
Journal Article	Y. Kishinaga; F. Yamada; S. Nambu	2014	Effects of the coffee containing resistant maltodextrin on postprandial blood glucose level - A randomized double-blind crossover study	Japanese Pharmacology and Therapeutics	Postprandial glycemic data only
Journal Article	S. Kalita; R. Bhoite; S. Ghosh; R. Jain; D. Midgley	2014	Efficacy of a fiber rich beverage in reduction of post prandial glucose & triglyceride spikes	Diabetes Research and Clinical Practice	Postprandial glycemic data only
Government file	-	2014	Scientific Opinion on the substantiation of a health claim related to Nutriose®06 and a reduction of post-prandial glycaemic responses pursuant to Article 13(5) of Regulation (EC) No 1924/2006	ESFA	Postprandial glycemic data only
Clinical Registration	-	2015	A study for safety evaluation of 12-weeks consumption of the drink containing indigestible dextrin	https://trialsearch.who.int/Trial2.aspx?TrialID=JPRN-UMIN000018446	Clinical regristration only, no relevant data available on the Clinical registry.
Clinical Registration	-	2015	A study for safety evaluation of excess consumption of the drink containing indigestible dextrin	https://trialsearch.who.int/Trial2.aspx?TrialID=JPRN-UMIN000018447	Clinical regristration only, no relevant data available on the Clinical registry.
Clinical Registration	-	2015	Safety evaluation of excessive consumption of indigestible dextrin beverage in men and women	https://trialsearch.who.int/Trial2.aspx?TrialID=JPRN-UMIN000017949	Clinical regristration only, no relevant data available on the Clinical registry.
Clinical Registration	-	2015	Study of Effect of Bevarage Containing Resistant Maltodextrin on Postprandial blood glucose level -a randomized, double blaind placebo-controlled, cross-over study	https://trialsearch.who.int/Trial2.aspx?TrialID=JPRN-UMIN000018090	Clinical regristration only, no relevant data available on the Clinical registry.
Clinical Registration	-	2015	The effect of resitant dextrin prebiotic on type 2 diabetes	https://trialsearch.who.int/Trial2.aspx?TrialID=IRCT2015020520965N1	Clinical regristration only, no relevant data available on the Clinical registry.
Clinical Registration	-	2015	A study for evaluating the effect of the intake of an indigestible dextrin-containing beverage on postprandial hyperglycemia : randomized, placebo-controlled, double blind cross-over trial	https://trialsearch.who.int/Trial2.aspx?TrialID=JPRN-UMIN000017870	Clinical regristration only, no relevant data available on the Clinical registry.
Clinical Registration	-	2015	Safety evaluation of 12 weeks consumption of indigestible dextrin beverage in men and women	https://trialsearch.who.int/Trial2.aspx?TrialID=JPRN-UMIN000017756	Clinical regristration only, no relevant data available on the Clinical registry.
Conference Proceedings	M. R. Hobden; L. Guérin-Deremaux; I. Rowland; G. R. Gibson; O. B. Kennedy	2015	Potential anti-obesogenic properties of non-digestible carbohydrates: Specific focus on resistant dextrin	Proceedings of the Nutrition Society	Multiple report.
Journal Article	T. Nishizuka; H. Itagaki; A. Noda; K. Fujiwara; J. Shimizu; N. Shioya; Y. Komori; H. Sugimura	2015	Effect of carbonated beverage containing resistant maltodextrin on the postprandial elevation of blood glucose level in humans-a randomized, double-blind, placebo-controlled, cross-over study	Japanese Pharmacology and Therapeutics	Non-english
Journal Article	T. Uno; Y. Shinoda; T. Okamoto; N. Kametani; N. Shioya; Y. Komori; Y. Toh	2015	The effect of carbonated soft drinks containing resistant maltodextrin on postprandial blood glucose level - A randomized, double-blind crossover study	Japanese Pharmacology and Therapeutics	Non-english
Journal Article	C. Lefranc-Millot; B. Rodriguez; L. Guerin-Deremaux; C. Thabuis	2015	Nutriose®, a resistant dextrin, displays low glycemic and insulinemic responses: Combining technological, organoleptical and nutritional attributes for obesity and diabetes prevention	Obesity Facts	non-RCT
Theses and Dissertations	C. H. Emilien	2015	The effects of non-viscous, fermentable fibers on appetite and food intake in healthy adults	-	Postpradial glycemic data only.
Journal Article	Z. Ye; V. Arumugam; E. Haugabrooks; P. Williamson; S. Hendrich	2015	Soluble dietary fiber (Fibersol-2) decreased hunger and increased satiety hormones in humans when ingested with a meal	Nutrition Research	Satiety data only
Clinical Registration	-	2016	A clinical study for evaluating the efficacy of soft drink containing reduced type of indigestible dextrin on the suppression of the elevation of postprandial serum triglyceride. -Randomised double-blind placebo-controlled trial	https://trialsearch.who.int/Trial2.aspx?TrialID=JPRN-UMIN000022015	Clinical regristration only, no relevant data available on the Clinical registry.
Clinical Registration	-	2016	A study for evaluating the effect of the intake of an indigestible dextrin-containing carbonated drink on postprandial hyperglycemia : randomized, placebo-controlled, double blind cross-over trial	https://trialsearch.who.int/Trial2.aspx?TrialID=JPRN-UMIN000021352	Clinical regristration only, no relevant data available on the Clinical registry.
Clinical Registration	-	2016	Safety evaluation of 12 weeks consumption of indigestible dextrin carbonated beverage in men and women	https://trialsearch.who.int/Trial2.aspx?TrialID=JPRN-UMIN000021234	Clinical regristration only, no relevant data available on the Clinical registry.
Theses and Dissertations	S. T. Clarke	2016	Influence of Dietary Interventions on The Immune System: An Investigation of The Impact of Omega-3 Fatty Acids, Dietary Fermentable Materials and High Energy Diets	-	No relevant data.
Journal Article	C. Y. Liu; Y. J. Hsu; Y. W. Chien; T. L. Cha; C. W. Tsao	2016	Dietary resistant maltodextrin ameliorates testicular function and spermatogenesis in streptozotocin-nicotinamide-induced diabetic rats	Andrologia	No relevant data.
Journal Article	J. Kahlhöfer; J. Karschin; H. Silberhorn-Bühler; N. Breusing; A. Bosy-Westphal	2016	Effect of low-glycemic-sugar-sweetened beverages on glucose metabolism and macronutrient oxidation in healthy men	Int J Obes (Lond)	No relevant data.
Journal Article	H. J. Yang; J. H. Lim; K. J. Park; S. Kang; D. S. Kim; S. Park	2016	Methyl jasmolate treated buckwheat sprout powder enhances glucose metabolism by potentiating hepatic insulin signaling in estrogen-deficient rats	Nutrition	No relevant data.
Journal Article	K. Kaneko; S. Nakagawa; R. Fukuda	2016	Beneficial effects of dietary intake of indigestible dextrin-containing tea beverage on the level of postprandial blood glucose in humans - A randomized, placebo-controlled, double-blind, crossover study	Japanese Pharmacology and Therapeutics	Postprandial glycemic data only
Clinical Registration	-	2017	Comparative Clinical Study on Collagen Peptide and resistant dextrin (nutritional supplements) in patients with type 2 diabetes mellitus	https://trialsearch.who.int/Trial2.aspx?TrialID=CTRI/2017/05/008464	Clinical regristration only, no relevant data available on the Clinical registry.
Clinical Registration	-	2017	Effect of Two Alcohol-free Beers With Different Carbohydrates Composition on Lipids and Glucose Metabolism	https://clinicaltrials.gov/show/NCT03337828	Clinical regristration only, no relevant data available on the Clinical registry.
Clinical Registration	-	2017	Prebiotic effect in patients with type 2 diabetes	https://trialsearch.who.int/Trial2.aspx?TrialID=IRCT2016122720965N2	Clinical regristration only, no relevant data available on the Clinical registry.
Clinical Registration	-	2017	The Effect of Prebiotic Fibres on Weight Loss in an Overweight and Obese Population	https://clinicaltrials.gov/show/NCT03135041	Clinical regristration only, no relevant data available on the Clinical registry.
Clinical Registration	-	2017	The effect of synbiotics therapy on microbiome of obesity	https://trialsearch.who.int/Trial2.aspx?TrialID=JPRN-UMIN000025800	Clinical regristration only, no relevant data available on the Clinical registry.
Theses and Dissertations	M. R. Hobden	2017	Investigating the Effects of Resistant Dextrin, Nutriose® Fbog, on the Gut Microbiota, Host Metabolism and Appetite Regulation	-	Multiple report.
Clinical Registration	-	2018	Resistant Maltodextrin for Gut Microbiome in Parkinson's Disease: safety and Tolerability Study	https://clinicaltrials.gov/show/NCT03667404	Clinical regristration only, no relevant data available on the Clinical registry.
Journal Article	S. G. Shamasbi; P. Dehghan; S. M.-A. Charandabi; A. Aliasgarzadeh; M. Mirghafourvand	2018	Effect of Prebiotic on Anthropometric Indices in Women with Polycystic Ovarian Syndrome: A Triple-Blind, Randomized, Controlled Clinical Trial	Iranian Red Crescent Medical Journal	Multiple report.
Clinical Registration	-	2019	A study to evaluate the effects of foods containing indigestible dextrin on the blood glucose elevation inhibitory effect Rondomised,double blind, placebo controlled crossover study	https://trialsearch.who.int/Trial2.aspx?TrialID=JPRN-UMIN000038067	Clinical regristration only, no relevant data available on the Clinical registry.
Clinical Registration	-	2019	Fiber Intervention on Gut Microbiota in Children With Prader-Willi Syndrome	https://clinicaltrials.gov/show/NCT04150991	Clinical regristration only, no relevant data available on the Clinical registry.
Clinical Registration	-	2019	The effect of Camelina oil with and without Resistant dextrin supplementation on Non-alcoholic fatty liver	https://trialsearch.who.int/Trial2.aspx?TrialID=IRCT20150205020965N4	Clinical regristration only, no relevant data available on the Clinical registry.
Journal Article	R. Mateo-Gallego; S. Pérez-Calahorra; I. Lamiquiz-Moneo; V. Marco-Benedí; A. J. Fumanal; A. Prieto-Martín; F. Civeira	2019	Effect of an alcohol-free beer enriched with isomaltulose and a resistant dextrin on insulin resistance in diabetic patients with overweight or obesity	Revista Espanola de Nutricion Humana y Dietetica	Multiple report.
Journal Article	R. Mateo-Gallego; S. Perez-Calahorra; I. Lamiquiz-Moneo; V. Marco-Benedi; A. M. Bea; A. J. Fumanal; A. Prieto-Martin; M. Laclaustra; A. Cenarro; F. Civeira	2019	Effect Of An Alcohol-Free Beer Enriched With Isomaltulose And A Resistant Dextrin On Insulin Resistance In Diabetic Patients With Overweight Or Obesity	Atherosclerosis	Multiple report.
Journal Article	S. G. Shamasbi; P. Dehgan; S. M.-A. Charandabi; A. Aliasgarzadeh; M. Mirghafourvand	2019	The effect of resistant dextrin as a prebiotic on metabolic parameters and androgen level in women with polycystic ovarian syndrome: a randomized, triple-blind, controlled, clinical trial	European Journal of Nutrition	Multiple report.
Clinical Registration	-	2020	Attenuation of glycemic and insulin response following tapioca resistant maltodextrin consumption in healthy subjects: a randomized cross-over controlled trial	https://trialsearch.who.int/Trial2.aspx?TrialID=TCTR20200105004	Clinical regristration only, no relevant data available on the Clinical registry.
Journal Article	R. Mateo-Gallego; I. Moreno-Indias; A. M. Bea; L. Sanchez-Alcoholado; A. J. Fumanal; M. Quesada-Molina; A. Prieto-Martin; C. Gutierrez-Repiso; F. Civeira; F. J. Tinahones	2020	Effect Of An Alcohol-Free Beer Enriched With Isomaltulose And A Resistant Dextrin On Gut Microbiome In Diabetic Subjects With Overweight Or Obesity	Atherosclerosis	Multiple report.
Journal Article	R. Mateo-Gallego; S. Perez-Calahorra; I. Lamiquiz-Moneo; V. Marco-Benedi; A. M. Bea; A. J. Fumanal; A. Prieto-Martin; M. Laclaustra; A. Cenarro; F. Civeira	2020	Effect of an alcohol-free beer enriched with isomaltulose and a resistant dextrin on insulin resistance in diabetic patients with overweight or obesity	Clinical Nutrition	Multiple report.
Journal Article	M. N. Naharudin; J. Adams; H. Richardson; T. Thomson; C. Oxinou; C. Marshall; D. J. Clayton; S. A. Mears; A. Yusof; C. J. Hulston; L. J. James	2020	Viscous placebo and carbohydrate breakfasts similarly decrease appetite and increase resistance exercise performance compared with a control breakfast in trained males	Br J Nutr	No relevant data.
Journal Article	F. Eliana; B. A. Pranoto	2020	A randomized controlled clinical trial of carbohydrate mix-fortified nutrition in type 2 diabetes mellitus patients	Medical Journal of Indonesia	Postprandial glycemic data only
Journal Article	J. Astina; S. Sapwarobol	2020	Attenuation of glycaemic and insulin responses following tapioca resistant maltodextrin consumption in healthy subjects: a randomised cross-over controlled trial	J Agric Food Chem	Postprandial glycemic data only
Journal Article	H. Peng; S. Liu; R.-L. Huang; H.-S. Yuan; W.-Y. Zhai; G. Ouyang; T.-M. Chen; H.-L. Liu; Z.-Z. Yang	2020	Development and determination of glycemic index value of a resistant dextrin biscuit	Journal of Food Safety and Quality	Postprandial glycemic data only
Clinical Registration	-	2021	Effect of the Consumption of Alcohol-free Beers With Different Carbohydrates Composition on Postprandial Metabolic Response	https://clinicaltrials.gov/show/NCT04790877	Clinical regristration only, no relevant data available on the Clinical registry.
Journal Article	A. Benitez-Paez; A. L. Hess; S. Krautbauer; G. Liebisch; L. Christensen; M. F. Hjorth; T. M. Larsen; Y. Sanz; C. MyNewGut	2021	Sex, Food, and the Gut Microbiota: Disparate Response to Caloric Restriction Diet with Fiber Supplementation in Women and Men	Molecular Nutrition & Food Research	Multiple report.
Journal Article	R. Fuglsang-Nielsen; E. Rakvaag; B. Langdahl; K. E. B. Knudsen; B. Hartmann; J. J. Holst; K. Hermansen; S. Gregersen	2021	Effects of whey protein and dietary fiber intake on insulin sensitivity, body composition, energy expenditure, blood pressure, and appetite in subjects with abdominal obesity	Eur J Clin Nutr	No relevant data.
Journal Article	R. Rennekamp; B. Brandl; P. Giesbertz; T. Skurk; H. Hauner	2021	Metabolic and satiating effects and consumer acceptance of a fibre-enriched Leberkas meal: a randomized cross-over trial	European Journal of Nutrition	Postprandial glycemic and satiety data only
Journal Article	I. Lamiquiz-Moneo; I. Gracia-Rubio; S. Perez-Calahorra; A. M. Bea; A. Fumaral; A. Ferrer-Mairal; C. Galindo-Lalana; A. Prieto-Martin; A. Cenarro; F. Civeira; R. Mateo-Gallego	2021	Effect Of Novel Alcohol-Free Beer Recipes Enriched With Isomaltulose And A Resistant Dextrin On The Metabolic Postprandial Response In Healthy Subjects	Atherosclerosis	Postprandial glycemic data only
Journal Article	E. E. Canfora; G. D. A. Hermes; M. Müller; J. Bastings; E. E. Vaughan; M. A. van Den Berg; J. J. Holst; K. Venema; E. G. Zoetendal; E. E. Blaak	2022	Fiber mixture-specific effect on distal colonic fermentation and metabolic health in lean but not in prediabetic men	Gut Microbes	No relevant data.
Journal Article	L. Chen; Y. Chen; R. Zhang; Q. Yu; Y. Liu; Y. Liu	2022	Glucose-Activated Nanoconfinement Supramolecular Cascade Reaction in Situ for Diabetic Wound Healing	ACS Nano	No relevant data.
Journal Article	P. Paul; R. Kaul; A. Chaari	2022	Renal Health Improvement in Diabetes through Microbiome Modulation of the Gut–Kidney Axis with Biotics: A Systematic and Narrative Review of Randomized Controlled Trials	International Journal of Molecular Sciences	No relevant data.
Journal Article	M. A. Farhangi; P. Dehghan; V. Musazadeh; M. Kavyani; P. Maleki	2022	Effectiveness of omega-3 and prebiotics on adiponectin, leptin, liver enzymes lipid profile and anthropometric indices in patients with non-alcoholic fatty liver disease: A randomized controlled trial	Journal of Functional Foods	No relevant data.
Journal Article	J. Astina; W. Saphyakhajorn; C. Borompichaichartkul; S. Sapwarobol	2022	Tapioca Resistant Maltodextrin as a Carbohydrate Source of Oral Nutrition Supplement (ONS) on Metabolic Indicators: A Clinical Trial	Foods	non-RCT
Journal Article	I. Lamiquiz-Moneo; S. Perez-Calahorra; I. Gracia-Rubio; A. Cebollada; A. M. Bea; A. Fumanal; A. Ferrer-Mairal; A. Prieto-Martin; M. L. Sanz-Fernandez; A. Cenarro; F. Civeira; R. Mateo-Gallego	2022	Effect of the Consumption of Alcohol-Free Beers with Different Carbohydrate Composition on Postprandial Metabolic Response	Nutrients	Postprandial glycemic data only
Journal Article	S. Yu; K. Dong; B. L. R. Pora; J. Hasjim	2022	The Roles of a Native Starch and a Resistant Dextrin in Texture Improvement and Low Glycemic Index of Biscuits	Processes	Postprandial glycemic data only
Journal Article	L. Li; T. He; Y. Ling; X. Li; C. Sui; R. A. Cao; C. Li	2023	Preparation, structure characterization and functional properties of pea dregs resistant dextrin	Frontiers in Sustainable Food Systems	No relevant data.
Journal Article	C. Heng; B. Gao; X. Zhao; X. Yu; F. Sun; S. Li; W. Zhang	2023	Effects of Different Steamed Bread Formula on Blood Glucose in Patients with Type 2 Diabetes Mellitus	Journal of the Chinese Cereals and Oils Association	Postprandial glycemic data only
